# Supplementary material for: Computed exercise plasma lactate concentrations: A conversion formula
Source: Pract Lab Med. 2015 Nov 28;4:11–5. doi: 10.1016/j.plabm.2015.11.002 (PMC5574503; doi:10.1016/j.plabm.2015.11.002)
Supplement: Supplementary file 1 — Supplementary material [file mmc1.zip]

Archive with 11 entries (8 files):
- Data in Brief/
- Data in Brief/Data in Brief.docx
- __MACOSX/
- __MACOSX/Data in Brief/
- __MACOSX/Data in Brief/._Data in Brief.docx
- Data in Brief/Figure 1.jpg
- __MACOSX/Data in Brief/._Figure 1.jpg
- Data in Brief/Figure 2.jpg
- __MACOSX/Data in Brief/._Figure 2.jpg
- Data in Brief/Inselspital_Plasma_Lactate.csv
- __MACOSX/Data in Brief/._Inselspital_Plasma_Lactate.csv
